# Supplementary material for: Speech Recognition for the iCub Platform
Source: Front Robot AI. 2018 Feb 12;5:10. doi: 10.3389/frobt.2018.00010 (PMC7805979; doi:10.3389/frobt.2018.00010)
Supplement: Supplementary file 1 [file Presentation_1.ZIP]

Archive with 299 entries (271 files):
- natural-speech-master/
- natural-speech-master/.gitignore
- natural-speech-master/README.md
- natural-speech-master/biorec/
- natural-speech-master/biorec/README.md
- natural-speech-master/biorec/netutils/
- natural-speech-master/biorec/netutils/README.txt
- natural-speech-master/biorec/netutils/aeBackprop.m
- natural-speech-master/biorec/netutils/aeCheckNumericalGradient.m
- natural-speech-master/biorec/netutils/aeCost.m
- natural-speech-master/biorec/netutils/aeTrain.m
- natural-speech-master/biorec/netutils/ae_hyperparams.m
- natural-speech-master/biorec/netutils/computeNumericalGradient.m
- natural-speech-master/biorec/netutils/dbnTrain.m
- natural-speech-master/biorec/netutils/dnn_hyperparams.m
- natural-speech-master/biorec/netutils/nnBackprop.m
- natural-speech-master/biorec/netutils/nnBackprop_mtk3.m
- natural-speech-master/biorec/netutils/nnCheckNumericalGradient.m
- natural-speech-master/biorec/netutils/nnCost.m
- natural-speech-master/biorec/netutils/nnCost_mtk3.m
- natural-speech-master/biorec/netutils/nnFwd.m
- natural-speech-master/biorec/netutils/nnRandInit.m
- natural-speech-master/biorec/netutils/nnTrain.m
- natural-speech-master/biorec/netutils/nnTrain_mtk.m
- natural-speech-master/biorec/netutils/rbmTrain.m
- natural-speech-master/biorec/pce_phonerec/
- natural-speech-master/biorec/pce_phonerec/README.txt
- natural-speech-master/biorec/pce_phonerec/README.txt~
- natural-speech-master/biorec/pce_phonerec/downsampleContext.m
- natural-speech-master/biorec/pce_phonerec/extractDFeatures.m
- natural-speech-master/biorec/pce_phonerec/extractDFeatures.m~
- natural-speech-master/biorec/pce_phonerec/getDFs.m
- natural-speech-master/biorec/pce_phonerec/getNeighborFrames.m
- natural-speech-master/biorec/pce_phonerec/getNeighborPhones.m
- natural-speech-master/biorec/pce_phonerec/groupFeatures.m
- natural-speech-master/biorec/pce_phonerec/mtkpr_baselines.m
- natural-speech-master/biorec/pce_phonerec/mtkpr_pce.m
- natural-speech-master/biorec/pce_phonerec/mtkpr_pce.m~
- natural-speech-master/biorec/pce_phonerec/mtkpr_pce_tmp.m
- natural-speech-master/biorec/pce_phonerec/mtkpr_pce_tmp.m~
- natural-speech-master/biorec/pce_phonerec/nets_mtk3_27w-relu-3H300-300-300-_1Hpe_mse_normt2wis2timit_07-Dec-201613:04:00/
- natural-speech-master/biorec/pce_phonerec/nets_mtk3_27w-relu-3H300-300-300-_1Hpe_mse_normt2wis2timit_07-Dec-201613:04:00/regnet1.mat
- natural-speech-master/biorec/pce_phonerec/nets_mtk3_27w-relu-3H300-300-300-_1Hpe_mse_normt2wis2timit_07-Dec-201614:09:11/
- natural-speech-master/biorec/pce_phonerec/nets_mtk3_27w-relu-3H300-300-300-_1Hpe_mse_normt2wis2timit_07-Dec-201614:09:11/regnet1.mat
- natural-speech-master/biorec/phonerec/
- natural-speech-master/biorec/phonerec/README.txt
- natural-speech-master/biorec/phonerec/demo/
- natural-speech-master/biorec/phonerec/demo/2017-07-11_14-42-14_audio1_motor0_rec0/
- natural-speech-master/biorec/phonerec/demo/2017-07-11_14-42-14_audio1_motor0_rec0/output.mat
- natural-speech-master/biorec/phonerec/demo/audio1_motor0_rec0/
- natural-speech-master/biorec/phonerec/demo/audio1_motor0_rec0/inivar.m
- natural-speech-master/biorec/phonerec/demo/audio1_motor3_rec1/
- natural-speech-master/biorec/phonerec/demo/audio1_motor3_rec1/inivar.m
- natural-speech-master/biorec/phonerec/demo/demo.m
- natural-speech-master/biorec/phonerec/inivar.m
- natural-speech-master/biorec/phonerec/plosclassify.m
- natural-speech-master/biorec/utils/
- natural-speech-master/biorec/utils/BinEncData.m
- natural-speech-master/biorec/utils/README.txt
- natural-speech-master/biorec/utils/SparseBin2Dec.m
- natural-speech-master/biorec/utils/collapsePhones.m
- natural-speech-master/biorec/utils/computeBestPath_new.m
- natural-speech-master/biorec/utils/computePhoneRecognitionError.m
- natural-speech-master/biorec/utils/computePhoneRecognitionError_shortPhS.m
- natural-speech-master/biorec/utils/computeReconstructionError.m
- natural-speech-master/biorec/utils/computeReconstructionErrorEachPhoneme.m
- natural-speech-master/biorec/utils/createConfusionMatrix.m
- natural-speech-master/biorec/utils/createContext.m
- natural-speech-master/biorec/utils/discretizeData.m
- natural-speech-master/biorec/utils/edit_distance_levenshtein.m
- natural-speech-master/biorec/utils/fnormData.m
- natural-speech-master/biorec/utils/fwdback.m
- natural-speech-master/biorec/utils/getStateId.m
- natural-speech-master/biorec/utils/loadAndNormData.m
- natural-speech-master/biorec/utils/loadAndNormData_short.m
- natural-speech-master/biorec/utils/loadLanguageModels.m
- natural-speech-master/biorec/utils/minimize_pct.m
- natural-speech-master/biorec/utils/mk_stochastic.m
- natural-speech-master/biorec/utils/normData3.m
- natural-speech-master/biorec/utils/normData4.m
- natural-speech-master/biorec/utils/normalise.m
- natural-speech-master/biorec/utils/process_options.m
- natural-speech-master/biorec/utils/recLinearRegress.m
- natural-speech-master/biorec/utils/recomputeLM.m
- natural-speech-master/biorec/utils/rmRepInarow.m
- natural-speech-master/biorec/utils/state2phone.m
- natural-speech-master/biorec/utils/viterbi_path_log.m
- natural-speech-master/biorec/utils/viterbi_path_wlm.m
- natural-speech-master/biorec/utils/windowData.m
- natural-speech-master/biorec/zerorchallenge/
- natural-speech-master/biorec/zerorchallenge/README.txt
- natural-speech-master/biorec/zerorchallenge/ae_prob.m
- natural-speech-master/biorec/zerorchallenge/ess_aehmm.m
- natural-speech-master/biorec/zerorchallenge/getexplogs.m
- natural-speech-master/biorec/zerorchallenge/hmmauto_decode.m
- natural-speech-master/biorec/zerorchallenge/hmmauto_learn.m
- natural-speech-master/biorec/zerorchallenge/mainaehmm.m
- natural-speech-master/biorec/zerorchallenge/mainaehmm.m~
- natural-speech-master/biorec/zerorchallenge/zerormain.asv
- natural-speech-master/biorec/zerorchallenge/zerormain.m
- natural-speech-master/icubrec/
- natural-speech-master/icubrec/CMakeLists.txt
- natural-speech-master/icubrec/DEMO.md
- natural-speech-master/icubrec/README.md
- natural-speech-master/icubrec/TUTORIAL.md
- natural-speech-master/icubrec/build_lm_wsj.sh
- natural-speech-master/icubrec/common/
- natural-speech-master/icubrec/common/HTE.dnn.am
- natural-speech-master/icubrec/common/HTE.dnn.tut.am
- natural-speech-master/icubrec/common/addlayer4.hed
- natural-speech-master/icubrec/common/addlayer5.hed
- natural-speech-master/icubrec/common/addlayer6.hed
- natural-speech-master/icubrec/common/addlayer7.hed
- natural-speech-master/icubrec/common/basic.htkc
- natural-speech-master/icubrec/common/beam
- natural-speech-master/icubrec/common/chime.htkc
- natural-speech-master/icubrec/common/connect.hed
- natural-speech-master/icubrec/common/connect.tf.hed
- natural-speech-master/icubrec/common/connect.tut.hed
- natural-speech-master/icubrec/common/cross.htkc
- natural-speech-master/icubrec/common/cvn.cfg
- natural-speech-master/icubrec/common/dummy.led
- natural-speech-master/icubrec/common/fbanks.htkc
- natural-speech-master/icubrec/common/fbanks_40.htkc
- natural-speech-master/icubrec/common/finetune.htkc
- natural-speech-master/icubrec/common/insertion_scale
- natural-speech-master/icubrec/common/logic.htkc
- natural-speech-master/icubrec/common/macros
- natural-speech-master/icubrec/common/merge_sp.led
- natural-speech-master/icubrec/common/merge_sp_sil.led
- natural-speech-master/icubrec/common/mfcc_cantab.htkc
- natural-speech-master/icubrec/common/mfcc_keith.htkc
- natural-speech-master/icubrec/common/mfcc_keith_uncompressed.htkc
- natural-speech-master/icubrec/common/mix1.hed
- natural-speech-master/icubrec/common/mix2.hed
- natural-speech-master/icubrec/common/mix4.hed
- natural-speech-master/icubrec/common/mix6.hed
- natural-speech-master/icubrec/common/mix8.hed
- natural-speech-master/icubrec/common/mkphones0.led
- natural-speech-master/icubrec/common/mktri.led
- natural-speech-master/icubrec/common/mktri_cross.led
- natural-speech-master/icubrec/common/pretrain.htkc
- natural-speech-master/icubrec/common/proto
- natural-speech-master/icubrec/common/rawmit.htkc
- natural-speech-master/icubrec/common/sil.hed
- natural-speech-master/icubrec/common/timit.htkc
- natural-speech-master/icubrec/common/timit.led
- natural-speech-master/icubrec/common/timit/
- natural-speech-master/icubrec/common/timit/monophones0
- natural-speech-master/icubrec/common/timit/monophones1
- natural-speech-master/icubrec/common/train.htkc
- natural-speech-master/icubrec/common/tree_ques.hed
- natural-speech-master/icubrec/common/wav.htkc
- natural-speech-master/icubrec/common/wi.htkc
- natural-speech-master/icubrec/common/wsj.htkc
- natural-speech-master/icubrec/common/wsj1_extra_dict
- natural-speech-master/icubrec/dnn_training/
- natural-speech-master/icubrec/dnn_training/README.md
- natural-speech-master/icubrec/dnn_training/htk/
- natural-speech-master/icubrec/dnn_training/htk/GenInitDNN.py
- natural-speech-master/icubrec/dnn_training/htk/chime.env
- natural-speech-master/icubrec/dnn_training/htk/timit.env
- natural-speech-master/icubrec/dnn_training/htk/train.sh
- natural-speech-master/icubrec/dnn_training/htk/train_tut.sh
- natural-speech-master/icubrec/dnn_training/htk/wsj0.env
- natural-speech-master/icubrec/dnn_training/tf/
- natural-speech-master/icubrec/dnn_training/tf/integrate.sh
- natural-speech-master/icubrec/dnn_training/tf/nndef.py
- natural-speech-master/icubrec/dnn_training/tf/train.py
- natural-speech-master/icubrec/extract_feat.sh
- natural-speech-master/icubrec/gmm_training/
- natural-speech-master/icubrec/gmm_training/README.md
- natural-speech-master/icubrec/gmm_training/chime.env
- natural-speech-master/icubrec/gmm_training/scripts/
- natural-speech-master/icubrec/gmm_training/scripts/AddSpToTimit.pl
- natural-speech-master/icubrec/gmm_training/scripts/CreateFullList.pl
- natural-speech-master/icubrec/gmm_training/scripts/CreateFullListWI.pl
- natural-speech-master/icubrec/gmm_training/scripts/DuplicateLine.pl
- natural-speech-master/icubrec/gmm_training/scripts/MakeClonedMono.pl
- natural-speech-master/icubrec/gmm_training/scripts/MakeClusteredTri.pl
- natural-speech-master/icubrec/gmm_training/scripts/RemovePrunedFiles.pl
- natural-speech-master/icubrec/gmm_training/scripts/WordsToDictionary.pl
- natural-speech-master/icubrec/gmm_training/scripts/align_mlf.sh
- natural-speech-master/icubrec/gmm_training/scripts/eval_mono.sh
- natural-speech-master/icubrec/gmm_training/scripts/flat_start.sh
- natural-speech-master/icubrec/gmm_training/scripts/prep_tied.sh
- natural-speech-master/icubrec/gmm_training/scripts/prep_timit.sh
- natural-speech-master/icubrec/gmm_training/scripts/prep_tri.sh
- natural-speech-master/icubrec/gmm_training/scripts/template_hinit
- natural-speech-master/icubrec/gmm_training/scripts/template_hrest
- natural-speech-master/icubrec/gmm_training/scripts/train_mixup.sh
- natural-speech-master/icubrec/gmm_training/scripts/train_mono.sh
- natural-speech-master/icubrec/gmm_training/scripts/train_mono_timit.sh
- natural-speech-master/icubrec/gmm_training/scripts/train_tied.sh
- natural-speech-master/icubrec/gmm_training/scripts/train_tri.sh
- natural-speech-master/icubrec/gmm_training/train.sh
- natural-speech-master/icubrec/gmm_training/vocub.env
- natural-speech-master/icubrec/gmm_training/wsj0.env
- natural-speech-master/icubrec/models/
- natural-speech-master/icubrec/models/README.md
- natural-speech-master/icubrec/offline_decoding/
- natural-speech-master/icubrec/offline_decoding/README.md
- natural-speech-master/icubrec/offline_decoding/test.sh
- natural-speech-master/icubrec/prep_cmu_dict.sh
- natural-speech-master/icubrec/scripts/
- natural-speech-master/icubrec/scripts/AddSp.pl
- natural-speech-master/icubrec/scripts/CreateChimeMLF.pl
- natural-speech-master/icubrec/scripts/CreateHMMDefs.pl
- natural-speech-master/icubrec/scripts/CreateWSJMLF.pl
- natural-speech-master/icubrec/scripts/DuplicateSilence.pl
- natural-speech-master/icubrec/scripts/FixCMUDict.pl
- natural-speech-master/icubrec/scripts/OutputEvery.pl
- natural-speech-master/icubrec/scripts/ProcessNums.pl
- natural-speech-master/icubrec/scripts/eval_no_lat.sh
- natural-speech-master/icubrec/scripts/make_mlf.sh
- natural-speech-master/icubrec/scripts/merge_mlf.sh
- natural-speech-master/icubrec/scripts/train_iter.sh
- natural-speech-master/icubrec/sys_dpdt.env
- natural-speech-master/icubrec/words_vocub.mlf
- natural-speech-master/icubrec/yarp_decoding/
- natural-speech-master/icubrec/yarp_decoding/CMakeLists.txt
- natural-speech-master/icubrec/yarp_decoding/HTKLib/
- natural-speech-master/icubrec/yarp_decoding/HTKLib/HANNet.c
- natural-speech-master/icubrec/yarp_decoding/HTKLib/HANNet.h
- natural-speech-master/icubrec/yarp_decoding/HTKLib/HAdapt.c
- natural-speech-master/icubrec/yarp_decoding/HTKLib/HAdapt.h
- natural-speech-master/icubrec/yarp_decoding/HTKLib/HArc.c
- natural-speech-master/icubrec/yarp_decoding/HTKLib/HArc.h
- natural-speech-master/icubrec/yarp_decoding/HTKLib/HAudio.c
- natural-speech-master/icubrec/yarp_decoding/HTKLib/HAudio.h
- natural-speech-master/icubrec/yarp_decoding/HTKLib/HCUDA.cu
- natural-speech-master/icubrec/yarp_decoding/HTKLib/HCUDA.h
- natural-speech-master/icubrec/yarp_decoding/HTKLib/HDict.c
- natural-speech-master/icubrec/yarp_decoding/HTKLib/HDict.h
- natural-speech-master/icubrec/yarp_decoding/HTKLib/HExactMPE.c
- natural-speech-master/icubrec/yarp_decoding/HTKLib/HExactMPE.h
- natural-speech-master/icubrec/yarp_decoding/HTKLib/HFB.c
- natural-speech-master/icubrec/yarp_decoding/HTKLib/HFB.h
- natural-speech-master/icubrec/yarp_decoding/HTKLib/HFBLat.c
- natural-speech-master/icubrec/yarp_decoding/HTKLib/HFBLat.h
- natural-speech-master/icubrec/yarp_decoding/HTKLib/HGraf.c
- natural-speech-master/icubrec/yarp_decoding/HTKLib/HGraf.h
- natural-speech-master/icubrec/yarp_decoding/HTKLib/HGraf.null.c
- natural-speech-master/icubrec/yarp_decoding/HTKLib/HLM.c
- natural-speech-master/icubrec/yarp_decoding/HTKLib/HLM.h
- natural-speech-master/icubrec/yarp_decoding/HTKLib/HLabel.c
- natural-speech-master/icubrec/yarp_decoding/HTKLib/HLabel.h
- natural-speech-master/icubrec/yarp_decoding/HTKLib/HLat.c
- natural-speech-master/icubrec/yarp_decoding/HTKLib/HLat.h
- natural-speech-master/icubrec/yarp_decoding/HTKLib/HMap.c
- natural-speech-master/icubrec/yarp_decoding/HTKLib/HMap.h
- natural-speech-master/icubrec/yarp_decoding/HTKLib/HMath.c
- natural-speech-master/icubrec/yarp_decoding/HTKLib/HMath.h
- natural-speech-master/icubrec/yarp_decoding/HTKLib/HMem.c
- natural-speech-master/icubrec/yarp_decoding/HTKLib/HMem.h
- natural-speech-master/icubrec/yarp_decoding/HTKLib/HModel.c
- natural-speech-master/icubrec/yarp_decoding/HTKLib/HModel.h
- natural-speech-master/icubrec/yarp_decoding/HTKLib/HNCache.c
- natural-speech-master/icubrec/yarp_decoding/HTKLib/HNCache.h
- natural-speech-master/icubrec/yarp_decoding/HTKLib/HNet.c
- natural-speech-master/icubrec/yarp_decoding/HTKLib/HNet.h
- natural-speech-master/icubrec/yarp_decoding/HTKLib/HParm.c
- natural-speech-master/icubrec/yarp_decoding/HTKLib/HParm.h
- natural-speech-master/icubrec/yarp_decoding/HTKLib/HRec.c
- natural-speech-master/icubrec/yarp_decoding/HTKLib/HRec.h
- natural-speech-master/icubrec/yarp_decoding/HTKLib/HShell.c
- natural-speech-master/icubrec/yarp_decoding/HTKLib/HShell.h
- natural-speech-master/icubrec/yarp_decoding/HTKLib/HSigP.c
- natural-speech-master/icubrec/yarp_decoding/HTKLib/HSigP.h
- natural-speech-master/icubrec/yarp_decoding/HTKLib/HTrain.c
- natural-speech-master/icubrec/yarp_decoding/HTKLib/HTrain.h
- natural-speech-master/icubrec/yarp_decoding/HTKLib/HUtil.c
- natural-speech-master/icubrec/yarp_decoding/HTKLib/HUtil.h
- natural-speech-master/icubrec/yarp_decoding/HTKLib/HVQ.c
- natural-speech-master/icubrec/yarp_decoding/HTKLib/HVQ.h
- natural-speech-master/icubrec/yarp_decoding/HTKLib/HWave.c
- natural-speech-master/icubrec/yarp_decoding/HTKLib/HWave.h
- natural-speech-master/icubrec/yarp_decoding/HTKLib/MakefileCPU
- natural-speech-master/icubrec/yarp_decoding/HTKLib/MakefileNVCC
- natural-speech-master/icubrec/yarp_decoding/HTKLib/config.h
- natural-speech-master/icubrec/yarp_decoding/HTKLib/esig_asc.c
- natural-speech-master/icubrec/yarp_decoding/HTKLib/esig_edr.c
- natural-speech-master/icubrec/yarp_decoding/HTKLib/esig_nat.c
- natural-speech-master/icubrec/yarp_decoding/HTKLib/esignal.c
- natural-speech-master/icubrec/yarp_decoding/HTKLib/esignal.h
- natural-speech-master/icubrec/yarp_decoding/HTKTools/
- natural-speech-master/icubrec/yarp_decoding/HTKTools/MakefileCPU
- natural-speech-master/icubrec/yarp_decoding/HTKTools/MakefileNVCC
- natural-speech-master/icubrec/yarp_decoding/HTKTools/decoder.cpp
- natural-speech-master/icubrec/yarp_decoding/README.md
- natural-speech-master/icubrec/yarp_decoding/decoder_clean.lua
- natural-speech-master/icubrec/yarp_decoding/pipeline_small.png
- natural-speech-master/icubrec/yarp_decoding/rctrld_yarphear.cpp
- natural-speech-master/icubrec/yarp_decoding/speechrec.xml
- natural-speech-master/icubrec/yarp_decoding/stream_audio/
- natural-speech-master/icubrec/yarp_decoding/stream_audio/.index.html.swo
- natural-speech-master/icubrec/yarp_decoding/stream_audio/index.html
- natural-speech-master/icubrec/yarp_decoding/streamer_yarphear.lua
- natural-speech-master/icubrec/yarp_decoding/yarphear_decoder.lua
