# Supplementary material for: Speech Recognition for the iCub Platform
Source: Front Robot AI. 2018 Feb 12;5:10. doi: 10.3389/frobt.2018.00010 (PMC7805979; doi:10.3389/frobt.2018.00010)
Supplement: Supplementary file 1 [file Presentation_1.ZIP › natural-speech-master/biorec/pce_phonerec/downsampleContext.m]

function ndata = downsampleContext(data,nf,ds)

nw = size(data,2)/nf;
cw = ceil(nw/2);

vw = [fliplr(cw-ds-1:-ds-1:1) cw:ds+1:nw];

vc = [];

for i=1:length(vw)    
    start = (vw(i)-1)*nf+1;
    vc = [vc start:start+nf-1];
end

ndata = data(:,vc);
