# Supplementary material for: Speech Recognition for the iCub Platform
Source: Front Robot AI. 2018 Feb 12;5:10. doi: 10.3389/frobt.2018.00010 (PMC7805979; doi:10.3389/frobt.2018.00010)
Supplement: Supplementary file 1 [file Presentation_1.ZIP › natural-speech-master/biorec/phonerec/demo/audio1_motor0_rec0/inivar.m]

% you may need to change names and paths for the following directory and
% files
dirin = '/DATA/badino/prdata/inputdata/mngu0/';
datafile = [dirin 'nmngu0_dataRecognition_bsil_melfilt_htk_ma_noMAVG.mat'];
splitfile = [dirin 'nmngu0_splitRecognition_bsil_melfilt_htk_ma_noMAVG.mat'];
p_unifile{1} = [dirin 'mngu_1gram.arpa'];
p_bifile{1} = [dirin 'mngu_2gram.arpa'];
s_unifile{1} = [dirin 'mngu_state1gram.arpa'];
s_bifile{1} = [dirin 'mngu_state2gram.arpa'];
load(splitfile);
removeSil = 1;
NoAuF = 60;
NoMF = 36; %relative

state = 3;
normtype = 3;

% caudioType = 0; % no audio
caudioType = 1; % raw audio
% caudioType = 2; % encoded audio
% caudioType = 3; % raw + encoded audio

cmotorType = 0; % no motor
% cmotorType = 1; % raw motor
% cmotorType = 2; % encoded motor
% cmotorType = 3; % raw reconstructed motor
% cmotorType = 4; % encoded reconstructed motor
% cmotorType = 5; % encoded (using classification) motor
% cmotorType = 6; % encoded (using classification) reconstructed motor


bReconstruct = 0;   % no reconstruction
% bReconstruct = 1;   % reconstruct raw motor from raw audio (either with linear regressor a regularized MLP regressor or a pretrained MLP regressor. same thing for some of the reconstructions below)
% bReconstruct = 2;   % reconstruct encoded motor from encoded audio
% bReconstruct = 3;   % reconstruct encoded motor from raw audio
% bReconstruct = 4;   % reconstruct encoded motor (using classification) from encoded audio
% bReconstruct = 5;   % reconstruct encoded motor (using classification) from raw audio
% bReconstruct = 6;   % reconstruct raw motor from raw audio through shared representation

blinregr = 0;   % a neural network is used
% blinregr = 1;   % a linear regressor is used

mixtype = 1;

nfae_audio = 1; % number of context frames for the audio AE
parae_audio = struct(...
    'units',[NoAuF*nfae_audio 300 36],...   % input + hidden (last is the encoding layer)
    'activations',{{'sigm','sigm'}},... % hidden
    'pretrain','rbm',...    % rbm/ae/rand
    'preae_maxepoch',50,... % for 'ae' pretraining, number of epochs for each layer
    'vgaus',1,...   % for 'rbm' pretraining, gaussian visible units
    'hgaus',0,...   % for 'rbm' pretraining, gaussian hidden units
    'shid',0,...    % SCAE
    'pairsim',0,... % SAE
    'noisy',0,...   % DAE
    'forceBin',0,...    % force binarization: 1) add noise to encoding layer input; 2) additional entropy cost term
    'binarize',0,...    % binarize encodings in the fwd pass: 1) threshold 0.5; 2) threshold stochastically
    'sparsepen',0,...   % sparsity penalty (beta)
    'batchsize',1000,...
    'maxepoch',50,...
    'optimization','cgd',...    % cgd/sgd
    'cost','mse',...    % cost functions are: 'mse' (Mean Square Error), 'ce_logistic' (Cross-Entropy for sigmoid output), 'ce_softmax' (Cross-Entropy for softmax output)
    'dropout',0,... % dropout probability
    'learningRate',0.1,...          % SGD parameters
    'learningRateDecay',0.99,...    %%
    'momentum',0.9,...              %%
    'weightDecay',0.0001,...
    'rbmparam',struct(...           
        'vgaus',0,...   % this must be kept fixed
        'hgaus',0,...   % this must be kept fixed
        'batchsize',50,...
        'maxepoch',75,...
        'epsilonw',0.1,...
        'epsilonvb',0.1,...
        'epsilonhb',0.1,...
        'weightcost',0.0002,...
        'initialmomentum',0.5,...
        'finalmomentum',0.9...
        ),...
    'rbmhgausparam',struct(...
        'vgaus',0,...   % this must be kept fixed
        'hgaus',1,...   % this must be kept fixed
        'batchsize',50,...
        'maxepoch',225,...
        'epsilonw',0.001,...
        'epsilonvb',0.001,...
        'epsilonhb',0.001,...
        'weightcost',0.0002,...
        'initialmomentum',0.5,...
        'finalmomentum',0.9...
        ),...
    'rbmvgausparam',struct(...
        'vgaus',1,...   % this must be kept fixed
        'hgaus',0,...   % this must be kept fixed
        'batchsize',50,...
        'maxepoch',225,...
        'epsilonw',0.001,...
        'epsilonvb',0.001,...
        'epsilonhb',0.001,...
        'weightcost',0.0002,...
        'initialmomentum',0.5,...
        'finalmomentum',0.9...
        )...
    );

nfae_motor = 1; % number of context frames for the motor AE
parae_motor = struct(...
    'units',[NoMF*nfae_motor 300 36],...
    'activations',{{'sigm','sigm'}},...
    'pretrain','rbm',...
    'preae_maxepoch',50,...
    'vgaus',1,...
    'hgaus',0,...
    'shid',0,...
    'pairsim',0,...
    'noisy',0,...
    'forceBin',0,...
    'binarize',0,...
    'sparsepen',0,...
    'batchsize',1000,...
    'maxepoch',50,...
    'optimization','cgd',...
    'cost','mse',...
    'dropout',0,...
    'learningRate',0.1,...
    'learningRateDecay',0.99,...
    'momentum',0.9,...
    'weightDecay',0.0001,...
    'rbmparam',struct(...
        'vgaus',0,...
        'hgaus',0,...
        'batchsize',50,...
        'maxepoch',75,...
        'epsilonw',0.1,...
        'epsilonvb',0.1,...
        'epsilonhb',0.1,...
        'weightcost',0.0002,...
        'initialmomentum',0.5,...
        'finalmomentum',0.9...
        ),...
    'rbmhgausparam',struct(...
        'vgaus',0,...
        'hgaus',1,...
        'batchsize',50,...
        'maxepoch',225,...
        'epsilonw',0.001,...
        'epsilonvb',0.001,...
        'epsilonhb',0.001,...
        'weightcost',0.0002,...
        'initialmomentum',0.5,...
        'finalmomentum',0.9...
        ),...
    'rbmvgausparam',struct(...
        'vgaus',1,...
        'hgaus',0,...
        'batchsize',50,...
        'maxepoch',225,...
        'epsilonw',0.001,...
        'epsilonvb',0.001,...
        'epsilonhb',0.001,...
        'weightcost',0.0002,...
        'initialmomentum',0.5,...
        'finalmomentum',0.9...
        )...
    );

nf_audio = 5;   % number of audio context frames for reconstruction
nf_motor = 1;   % number of motor context frames for reconstruction
dimIn=0;
dimOut=0;
switch bReconstruct
    case 1
        dimIn=NoAuF;
        dimOut=NoMF;
    case {2,4}
        dimIn=parae_audio.units(end);
        dimOut=parae_motor.units(end);
    case {3,5}
        dimIn=NoAuF;
        dimOut=parae_motor.units(end);
end
parnet_regress = struct(...
    'units',[dimIn*nf_audio 300 300 300 dimOut],... % input + hidden + output
    'activations',{{'relu','relu','relu','linear'}},... % hidden + output
    'pretrain','rand',...   % rbm/rand
    'outputInit_maxepoch',10,...    % if 'rbm' pretraining, number of epochs to initialize last layer weights before running backprop
    'vgaus',1,...
    'hgaus',0,...
    'batchsize',1000,...
    'maxepoch',50,...
    'optimization','sgd',...
    'cost','mse',...
    'dropout',0,...
    'learningRate',0.1,...
    'learningRateDecay',0.99,...
    'momentum',0.9,...
    'weightDecay',0.0001,...
    'rbmparam',struct(...
        'vgaus',0,...
        'hgaus',0,...
        'batchsize',50,...
        'maxepoch',75,...
        'epsilonw',0.1,...
        'epsilonvb',0.1,...
        'epsilonhb',0.1,...
        'weightcost',0.0002,...
        'initialmomentum',0.5,...
        'finalmomentum',0.9...
        ),...
    'rbmhgausparam',struct(...
        'vgaus',0,...
        'hgaus',1,...
        'batchsize',50,...
        'maxepoch',225,...
        'epsilonw',0.001,...
        'epsilonvb',0.001,...
        'epsilonhb',0.001,...
        'weightcost',0.0002,...
        'initialmomentum',0.5,...
        'finalmomentum',0.9...
        ),...
    'rbmvgausparam',struct(...
        'vgaus',1,...
        'hgaus',0,...
        'batchsize',50,...
        'maxepoch',225,...
        'epsilonw',0.001,...
        'epsilonvb',0.001,...
        'epsilonhb',0.001,...
        'weightcost',0.0002,...
        'initialmomentum',0.5,...
        'finalmomentum',0.9...
        )...
    );

Nframes4class = 9;  % number of context frames for classification
dim = 0;
switch caudioType
    case 1
        dim = NoAuF;
    case 2
        dim = parae_audio.units(end);
    case 3
        dim = NoAuF + parae_audio.units(end);
end
switch cmotorType
    case {1,3,5,6}
        dim = dim + NoMF;
    case {2,4}
        dim = dim + parae_motor.units(end);
end
parnet_classifier=struct(...
    'units',[dim*Nframes4class 1500 1500 1500 147],...
    'activations',{{'relu','relu','relu','softmax'}},...
    'pretrain','rand',...   % other options 'rbm' or 'aam'. 'aam' for Acoustic to Articulatory Mapping - based pretraining
    'outputInit_maxepoch',2,... %  if 'rbm'/'aam' pretraining, number of epochs to initialize last layer weights
    'vgaus',1,...
    'hgaus',0,...
    'batchsize',1000,...
    'maxepoch',40,...
    'optimization','sgd',...
    'cost','ce_softmax',...
    'dropout',0,...
    'learningRate',0.1,...
    'learningRateDecay',0.99,...
    'momentum',0.9,...
    'weightDecay',0.0001,...
    'rbmparam',struct(...
        'vgaus',0,...
        'hgaus',0,...
        'batchsize',50,...
        'maxepoch',75,...
        'epsilonw',0.1,...
        'epsilonvb',0.1,...
        'epsilonhb',0.1,...
        'weightcost',0.0002,...
        'initialmomentum',0.5,...
        'finalmomentum',0.9...
        ),...
    'rbmhgausparam',struct(...
        'vgaus',0,...
        'hgaus',1,...
        'batchsize',50,...
        'maxepoch',225,...
        'epsilonw',0.001,...
        'epsilonvb',0.001,...
        'epsilonhb',0.001,...
        'weightcost',0.0002,...
        'initialmomentum',0.5,...
        'finalmomentum',0.9...
        ),...
    'rbmvgausparam',struct(...
        'vgaus',1,...
        'hgaus',0,...
        'batchsize',50,...
        'maxepoch',225,...
        'epsilonw',0.001,...
        'epsilonvb',0.001,...
        'epsilonhb',0.001,...
        'weightcost',0.0002,...
        'initialmomentum',0.5,...
        'finalmomentum',0.9...
        )...
    );


rframes = 2;

rseq = cell(1,numSplits);
srseq = cell(1,numSplits);
testseq = cell(1,numSplits);
predseq = cell(1,numSplits);
totdels = cell(1,numSplits);
totins = cell(1,numSplits);
totsubs = cell(1,numSplits);
moperations = cell(1,numSplits);
cpred = cell(1,numSplits);
post = cell(1,numSplits);
rectrainerr = cell(1,numSplits);
rectesterr = cell(1,numSplits);
rectrainerr_each_phoneme=cell(1,numSplits);
rectesterr_each_phoneme=cell(1,numSplits);
traincerr=cell(1,numSplits);
testcerr=cell(1,numSplits);
trainber=cell(1,numSplits);
testber=cell(1,numSplits);
confmatrix=cell(1,numSplits);
rconfmatrix=cell(1,numSplits);
cacc=cell(1,numSplits);
rcacc=cell(1,numSplits);
rerr=cell(1,numSplits);
rsubstitution=cell(1,numSplits);
serr=cell(1,numSplits);
spredseq=cell(1,numSplits);
stotdels=cell(1,numSplits);
stotins=cell(1,numSplits);
stotsubs=cell(1,numSplits);
smoperations=cell(1,numSplits);
ssubstitution=cell(1,numSplits);

%output folder
folderName = [datestr(now,'yyyy-mm-dd_HH-MM-SS') '_audio' int2str(caudioType) '_motor' int2str(cmotorType) '_rec' int2str(bReconstruct)];
