# Supplementary material for: Speech Recognition for the iCub Platform
Source: Front Robot AI. 2018 Feb 12;5:10. doi: 10.3389/frobt.2018.00010 (PMC7805979; doi:10.3389/frobt.2018.00010)
Supplement: Supplementary file 1 [file Presentation_1.ZIP › natural-speech-master/biorec/phonerec/demo/demo.m]

% demo script for phoneme classification using acoustic-articultory data
clear all;
close all;
%%First run: baseline only audio, no motor
plosclassify('audio1_motor0_rec0');

%%Second run: raw motor reconstructed from raw audio
plosclassify('audio1_motor3_rec1');
