# Supplementary material for: Speech Recognition for the iCub Platform
Source: Front Robot AI. 2018 Feb 12;5:10. doi: 10.3389/frobt.2018.00010 (PMC7805979; doi:10.3389/frobt.2018.00010)
Supplement: Supplementary file 1 [file Presentation_1.ZIP › natural-speech-master/biorec/utils/collapsePhones.m]

function newseq = collapsePhones(seq,phMap,id2pMap,p2idMap)

newseq = cell(1,length(seq));
for i=1:length(seq)
    a = seq{i};
    newseq{i} = seq{i};
    for j=1:length(a)
        ph = id2pMap(a(j));
        if(isKey(phMap,ph))
            b = phMap(ph);
            newseq{i}(j) = p2idMap(b);            
        end
    end
end
pippo = 1;
