# Supplementary material for: Speech Recognition for the iCub Platform
Source: Front Robot AI. 2018 Feb 12;5:10. doi: 10.3389/frobt.2018.00010 (PMC7805979; doi:10.3389/frobt.2018.00010)
Supplement: Supplementary file 1 [file Presentation_1.ZIP › natural-speech-master/biorec/utils/computeReconstructionErrorEachPhoneme.m]

function [err] = computeReconstructionErrorEachPhoneme(data,recdata,targets)
%function [err] = computeReconstructionErrorEachPhoneme(data,recdata,targets,stats)

for ph = 1:size(targets,2)
index=find(targets(:,ph)==1);
ori = data(index,:);
recori = recdata(index,:);
err(ph) = computeReconstructionError(ori,recori);
%err(ph) = computeReconstructionError(ori,recori,stats);
clear ori recori
end
