# Supplementary material for: Speech Recognition for the iCub Platform
Source: Front Robot AI. 2018 Feb 12;5:10. doi: 10.3389/frobt.2018.00010 (PMC7805979; doi:10.3389/frobt.2018.00010)
Supplement: Supplementary file 1 [file Presentation_1.ZIP › natural-speech-master/biorec/utils/getStateId.m]

function stateids = getStateId(targets,nstates,removeSil)

Ns = size(targets,2) - removeSil;
if(mod(Ns,nstates) ~= 0)
    error('Number of states is not a multiple of nstates\n');
end

[~,ids] = max(targets,[],2);
dids = mod(ids,nstates)+1;

stateids = zeros(size(targets,1),nstates);
for i=1:length(ids)
    stateids(i,dids(i)) = 1;
end
