# Supplementary material for: Speech Recognition for the iCub Platform
Source: Front Robot AI. 2018 Feb 12;5:10. doi: 10.3389/frobt.2018.00010 (PMC7805979; doi:10.3389/frobt.2018.00010)
Supplement: Supplementary file 1 [file Presentation_1.ZIP › natural-speech-master/biorec/utils/rmRepInarow.m]

function nseq  = rmRepInarow(seq)

nseq(1) = seq(1);
j = 1;
for i=2:length(seq)
    if(seq(i)~=nseq(j))
        j = j+1;
        nseq(j) = seq(i);
    end
end
