# Supplementary material for: Speech Recognition for the iCub Platform
Source: Front Robot AI. 2018 Feb 12;5:10. doi: 10.3389/frobt.2018.00010 (PMC7805979; doi:10.3389/frobt.2018.00010)
Supplement: Supplementary file 1 [file Presentation_1.ZIP › natural-speech-master/biorec/utils/state2phone.m]

function plabels = state2phone(traintargets,nstates,removeSil)

Ns = size(traintargets,2) - removeSil;
if(mod(Ns,nstates) ~= 0)
    error('Number of states is not a multiple of nstates\n');
end

plabels = zeros(size(traintargets,1),ceil((Ns+removeSil)/nstates));

[~,ids] = max(traintargets,[],2);
ids = ceil(ids/nstates);

 for i=1:size(plabels,1)
     plabels(i,ids(i)) = 1;
 end
