# Supplementary material for: Speech Recognition for the iCub Platform
Source: Front Robot AI. 2018 Feb 12;5:10. doi: 10.3389/frobt.2018.00010 (PMC7805979; doi:10.3389/frobt.2018.00010)
Supplement: Supplementary file 1 [file Presentation_1.ZIP › natural-speech-master/biorec/utils/viterbi_path_log.m]

function [path lprobs] = viterbi_path_log(prior, transmat, obslik)
% VITERBI Find the most-probable (Viterbi) path through the HMM state trellis.
% path = viterbi(prior, transmat, obslik)
%
% Inputs:
% prior(i) = Pr(Q(1) = i)
% transmat(i,j) = Pr(Q(t+1)=j | Q(t)=i)
% obslik(i,t) = Pr(y(t) | Q(t)=i)
%
% Outputs:
% path(t) = q(t), where q1 ... qT is the argmax of the above expression.


% delta(j,t) = prob. of the best sequence of length t-1 and then going to state j, and O(1:t)
% psi(j,t) = the best predecessor state, given that we ended up in state j at t


T = size(obslik, 2);
prior = prior(:);
Q = length(prior);

delta = zeros(Q,T);
psi = zeros(Q,T);
path = zeros(1,T);
scale = ones(1,T);


t=1;
delta(:,t) = prior + obslik(:,t);

psi(:,t) = 0; % arbitrary value, since there is no predecessor to t=1
for t=2:T
  for j=1:Q
    [delta(j,t), psi(j,t)] = max(delta(:,t-1) + transmat(:,j));
    delta(j,t) = delta(j,t) + obslik(j,t);
  end

end
[lprobs, path(T)] = max(delta(:,T));
for t=T-1:-1:1
  path(t) = psi(path(t+1),t+1);
end
