# Supplementary material for: Speech Recognition for the iCub Platform
Source: Front Robot AI. 2018 Feb 12;5:10. doi: 10.3389/frobt.2018.00010 (PMC7805979; doi:10.3389/frobt.2018.00010)
Supplement: Supplementary file 1 [file Presentation_1.ZIP › natural-speech-master/biorec/zerorchallenge/hmmauto_decode.m]

function decutts = hmmauto_decode(hae,data,starts,ends,mode)
% HMMAUTO_DECODE Computes the most probable sequence od subowrds using the
% Viterbi algorithm
% IN
%   hae: HMM-Encoder
%   data: speech input data
%   starts: contains indeces of utterance starting frames
%   ends: contains indeces of utterance ending frames
%   mode: modality in which the sub-word conditioned emission probabilities
%         are  computed. Mode = 'enc' is the best option. Other modes are obsolete
% OUT
%   decutts: most probable subword sequence for each input utterance

sxb = 100;
iblock = 1;

nutts = length(starts);
nblock = ceil(nutts/sxb);
decutts = cell(1,nutts);
logprior = log(hae.prior);
logtransmat = log(hae.transmat);
B = ae_prob(data,hae.allpriors,hae.net,hae.parnet,mode);
Butts = cell(1,nutts); 
for i=1:nutts
    Butts{i} = B(starts(i):ends(i),:)';
end
for i=1:nutts
    if size(Butts{i},2)>1
        decutts{i} = viterbi_path_log(logprior,logtransmat,log(Butts{i}));
    else
        [tmp decutts{i}] = max(Butts{i});
    end
    if mod(i,sxb)==1        
        fprintf(1,'Processing block %d of %d\n',iblock,nblock);
        iblock = iblock + 1;
    end    
end
