# Supplementary material for: Speech Recognition for the iCub Platform
Source: Front Robot AI. 2018 Feb 12;5:10. doi: 10.3389/frobt.2018.00010 (PMC7805979; doi:10.3389/frobt.2018.00010)
Supplement: Supplementary file 1 [file Presentation_1.ZIP › natural-speech-master/icubrec/CMakeLists.txt]

# Copyright: 2017 iCub Facility - Istituto Italiano di Tecnologia
# Author: Bertrand Higy
# CopyPolicy: Released under the terms of the GNU GPL v3.0.
cmake_minimum_required(VERSION 2.8.9)
project(natural-speech)

find_package(YARP REQUIRED)
find_package(ICUBcontrib REQUIRED)

list(APPEND CMAKE_MODULE_PATH ${YARP_MODULE_PATH})
list(APPEND CMAKE_MODULE_PATH ${ICUBCONTRIB_MODULE_PATH})

include(YarpInstallationHelpers)
include(ICUBcontribHelpers)
include(ICUBcontribOptions)
icubcontrib_set_default_prefix()

add_subdirectory(yarp_decoding)

icubcontrib_add_uninstall_target()
