# Supplementary material for: Speech Recognition for the iCub Platform
Source: Front Robot AI. 2018 Feb 12;5:10. doi: 10.3389/frobt.2018.00010 (PMC7805979; doi:10.3389/frobt.2018.00010)
Supplement: Supplementary file 1 [file Presentation_1.ZIP › natural-speech-master/icubrec/common/HTE.dnn.am]

set FEATURETYPE=$FEATURE_TYPE
set FEATUREDIM=$FEATURE_SIZE
set CONTEXTSHIFT=-5,-4,-3,-2,-1,0,1,2,3,4,5
set DNNSTRUCTURE=$(($FEATURE_SIZE * 11))X2000X2000X2000X2000X120
set HIDDENACTIVATION=RELU
set OUTPUTACTIVATION=SOFTMAX
