# Supplementary material for: Speech Recognition for the iCub Platform
Source: Front Robot AI. 2018 Feb 12;5:10. doi: 10.3389/frobt.2018.00010 (PMC7805979; doi:10.3389/frobt.2018.00010)
Supplement: Supplementary file 1 [file Presentation_1.ZIP › natural-speech-master/icubrec/common/addlayer4.hed]

AM ~M "layer3_weight" <MATRIX> 1000 1000
AV ~V "layer3_bias" <VECTOR> 1000
IL ~N "DNN1" 3 ~L "layer3" <BEGINLAYER> <LAYERKIND> "PERCEPTRON" <INPUTFEATURE> ~F "layer2_feamix" <WEIGHT> ~M "layer3_weight" <BIAS> ~V "layer3_bias" <ACTIVATION> "SIGMOID" <ENDLAYER>
CF ~L "layerout" ~F "layer3_feamix" <FEATURE> 1 1000 <SOURCE> ~L "layer3" <CONTEXTSHIFT> 1 0
EL ~L "layer3"
EL ~L "layerout"
