# Supplementary material for: Speech Recognition for the iCub Platform
Source: Front Robot AI. 2018 Feb 12;5:10. doi: 10.3389/frobt.2018.00010 (PMC7805979; doi:10.3389/frobt.2018.00010)
Supplement: Supplementary file 1 [file Presentation_1.ZIP › natural-speech-master/icubrec/common/basic.htkc]

TARGETKIND = $FEATURE_TYPE
HPARM: VARSCALEDIR = cvn
HPARM: VARSCALEMASK = '*.%%%%'
HPARM: VARSCALEPATHMASK =  '*.%%%%'
HPARM: VARSCALEFN = ident_cvn
HPARM: CMEANDIR = cvn
HPARM: CMEANMASK = '*.%%%%'
HPARM: CMEANPATHMASK =  '*.%%%%'
