# Supplementary material for: Speech Recognition for the iCub Platform
Source: Front Robot AI. 2018 Feb 12;5:10. doi: 10.3389/frobt.2018.00010 (PMC7805979; doi:10.3389/frobt.2018.00010)
Supplement: Supplementary file 1 [file Presentation_1.ZIP › natural-speech-master/icubrec/common/connect.tut.hed]

CH proto/dnn proto/foolist ~N "DNN1" <HYBRID>
SW 1 $FEATURE_SIZE
SK $FEATURE_TYPE
EL ~L "layer2"
EL ~L "layerout"
