# Supplementary material for: Speech Recognition for the iCub Platform
Source: Front Robot AI. 2018 Feb 12;5:10. doi: 10.3389/frobt.2018.00010 (PMC7805979; doi:10.3389/frobt.2018.00010)
Supplement: Supplementary file 1 [file Presentation_1.ZIP › natural-speech-master/icubrec/common/fbanks.htkc]

TARGETKIND     = FBANK_D_A_Z
TARGETRATE     = 100000.0
WINDOWSIZE     = 250000.0
PREEMCOEF      = 0.97
USEHAMMING     = T
CEPLIFTER      = 22
NUMCHANS       = 20
ENORMALISE     = F
