# Supplementary material for: Speech Recognition for the iCub Platform
Source: Front Robot AI. 2018 Feb 12;5:10. doi: 10.3389/frobt.2018.00010 (PMC7805979; doi:10.3389/frobt.2018.00010)
Supplement: Supplementary file 1 [file Presentation_1.ZIP › natural-speech-master/icubrec/common/finetune.htkc]

HANNET: MINIBATCHSIZE = 800
HNCACHE: DATAACCESSKIND = FRAMERAND
HNCACHE: SHUFFLEKIND = QUICKNET
HNCACHE: DATACACHESIZE = 200000000
HNCACHE: RANDSEED = CURRENTTIME
HNTRAINSGD: UPDATEMODE = BATCHLEVEL
HNTRAINSGD: CRITERION = XENT
HNTRAINSGD: UPDATETARGETPEN = TRUE
HNTRAINSGD: LRSCHEDULER = NEWBOB
HNTRAINSGD: NEWBOBCRT = ACC
HNTRAINSGD: RAMPSTART = 0.001
HNTRAINSGD: STOPDIFF = 0.001
HNTRAINSGD: DECAYFACTOR = 0.5
HNTRAINSGD: LEARNRATE = 0.002
HNTRAINSGD: MINEPOCHNUM = 16
HNTRAINSGD: MAXEPOCHNUM = 20
HNTRAINSGD: MOMENTUM = 0.5
HNTRAINSGD: UPDATECLIP = 0.32
