# Supplementary material for: Speech Recognition for the iCub Platform
Source: Front Robot AI. 2018 Feb 12;5:10. doi: 10.3389/frobt.2018.00010 (PMC7805979; doi:10.3389/frobt.2018.00010)
Supplement: Supplementary file 1 [file Presentation_1.ZIP › natural-speech-master/icubrec/common/insertion_scale]

-0.0	12.0
-0.0	12.5
-0.0	13.0
-0.0	13.5
-0.0	14.0
-0.0	14.5
-0.0	15.0
-0.0	15.5
-0.0	16.0
-0.0	16.5
-0.0	17.0
-2.0	12.0
-2.0	13.0
-2.0	14.0
-2.0	15.0
-2.0	16.0
-2.0	17.0
-4.0	12.0
-4.0	13.0
-4.0	14.0
-4.0	15.0
-4.0	16.0
-4.0	17.0
-6.0	12.0
-6.0	13.0
-6.0	14.0
-6.0	15.0
-6.0	16.0
-6.0	17.0
-8.0	12.0
-8.0	13.0
-8.0	14.0
-8.0	15.0
-8.0	16.0
-8.0	17.0
-10.0	12.0
-10.0	13.0
-10.0	14.0
-10.0	15.0
-10.0	16.0
-10.0	17.0
