# Supplementary material for: Speech Recognition for the iCub Platform
Source: Front Robot AI. 2018 Feb 12;5:10. doi: 10.3389/frobt.2018.00010 (PMC7805979; doi:10.3389/frobt.2018.00010)
Supplement: Supplementary file 1 [file Presentation_1.ZIP › natural-speech-master/icubrec/common/mfcc_cantab.htkc]

SAVECOMPRESSED = TRUE
SAVEWITHCRC    = TRUE
TARGETKIND     = MFCC_E_D_A_Z
TARGETRATE     = 100000
SOURCERATE     = 625
WINDOWSIZE     = 250000.0
PREEMCOEF      = 0.97
ZMEANSOURCE    = TRUE
USEHAMMING     = TRUE
CEPLIFTER      = 22
NUMCHANS       = 26
NUMCEPS        = 12
ENORMALISE     = TRUE
ESCALE         = 1.0
