# Supplementary material for: Speech Recognition for the iCub Platform
Source: Front Robot AI. 2018 Feb 12;5:10. doi: 10.3389/frobt.2018.00010 (PMC7805979; doi:10.3389/frobt.2018.00010)
Supplement: Supplementary file 1 [file Presentation_1.ZIP › natural-speech-master/icubrec/common/mfcc_keith.htkc]

TARGETKIND = MFCC_0_D_A_Z
TARGETRATE = 100000.0
SAVECOMPRESSED = T
SAVEWITHCRC = T
WINDOWSIZE = 250000.0
USEHAMMING = T
PREEMCOEF = 0.97
NUMCHANS = 26
CEPLIFTER = 22
NUMCEPS = 12
ENORMALISE = T
ZMEANSOURCE = T
USEPOWER = T
BYTEORDER = VAX
