# Supplementary material for: Speech Recognition for the iCub Platform
Source: Front Robot AI. 2018 Feb 12;5:10. doi: 10.3389/frobt.2018.00010 (PMC7805979; doi:10.3389/frobt.2018.00010)
Supplement: Supplementary file 1 [file Presentation_1.ZIP › natural-speech-master/icubrec/common/proto]

~o <VecSize> 39 <MFCC_0_D_A_Z>
~h "proto"

<BeginHMM>
	<NumStates> 5
	<State> 2
		<Mean> 39
			0.0 0.0 0.0 0.0 0.0 0.0 0.0 0.0 0.0 0.0 
			0.0 0.0 0.0 0.0 0.0 0.0 0.0 0.0 0.0 0.0 
			0.0 0.0 0.0 0.0 0.0 0.0 0.0 0.0 0.0 0.0 
			0.0 0.0 0.0 0.0 0.0 0.0 0.0 0.0 0.0
		<Variance> 39
			1.0 1.0 1.0 1.0 1.0 1.0 1.0 1.0 1.0 1.0 1.0 1.0 1.0 1.0 1.0 1.0 1.0 1.0 1.0 1.0 1.0 1.0 1.0 1.0 1.0 1.0 1.0 1.0 1.0 1.0 1.0 1.0 1.0 1.0 1.0 1.0 1.0 1.0 1.0 
	<State> 3
		<Mean> 39
			0.0 0.0 0.0 0.0 0.0 0.0 0.0 0.0 0.0 0.0 0.0 0.0 0.0 0.0 0.0 0.0 0.0 0.0 0.0 0.0 0.0 0.0 0.0 0.0 0.0 0.0 0.0 0.0 0.0 0.0 0.0 0.0 0.0 0.0 0.0 0.0 0.0 0.0 0.0
		<Variance> 39
			1.0 1.0 1.0 1.0 1.0 1.0 1.0 1.0 1.0 1.0 1.0 1.0 1.0 1.0 1.0 1.0 1.0 1.0 1.0 1.0 1.0 1.0 1.0 1.0 1.0 1.0 1.0 1.0 1.0 1.0 1.0 1.0 1.0 1.0 1.0 1.0 1.0 1.0 1.0 
	<State> 4
		<Mean> 39
			0.0 0.0 0.0 0.0 0.0 0.0 0.0 0.0 0.0 0.0 0.0 0.0 0.0 0.0 0.0 0.0 0.0 0.0 0.0 0.0 0.0 0.0 0.0 0.0 0.0 0.0 0.0 0.0 0.0 0.0 0.0 0.0 0.0 0.0 0.0 0.0 0.0 0.0 0.0
		<Variance> 39
			1.0 1.0 1.0 1.0 1.0 1.0 1.0 1.0 1.0 1.0 1.0 1.0 1.0 1.0 1.0 1.0 1.0 1.0 1.0 1.0 1.0 1.0 1.0 1.0 1.0 1.0 1.0 1.0 1.0 1.0 1.0 1.0 1.0 1.0 1.0 1.0 1.0 1.0 1.0 
	<TransP> 5
		0.0 1.0 0.0 0.0 0.0
		0.0 0.6 0.4 0.0 0.0
		0.0 0.0 0.6 0.4 0.0
		0.0 0.0 0.0 0.7 0.3
		0.0 0.0 0.0 0.0 0.0
<EndHMM>
