# Supplementary material for: Speech Recognition for the iCub Platform
Source: Front Robot AI. 2018 Feb 12;5:10. doi: 10.3389/frobt.2018.00010 (PMC7805979; doi:10.3389/frobt.2018.00010)
Supplement: Supplementary file 1 [file Presentation_1.ZIP › natural-speech-master/icubrec/common/sil.hed]

AT 2 4 0.2 {sil.transP}
AT 4 2 0.2 {sil.transP}
AT 2 4 0.2 {sp.transP}
AT 4 2 0.2 {sp.transP}
AT 1 5 0.3 {sp.transP}
TI silst2 {sil.state[2],sp.state[2]}
TI silst3 {sil.state[3],sp.state[3]}
TI silst4 {sil.state[4],sp.state[4]}
