# Supplementary material for: Speech Recognition for the iCub Platform
Source: Front Robot AI. 2018 Feb 12;5:10. doi: 10.3389/frobt.2018.00010 (PMC7805979; doi:10.3389/frobt.2018.00010)
Supplement: Supplementary file 1 [file Presentation_1.ZIP › natural-speech-master/icubrec/common/timit/monophones0]

ah
ey
b
r
iy
v
t
ay
d
z
ih
l
aa
sh
ae
er
jh
n
aw
p
s
uw
ao
k
eh
m
ng
y
ch
w
hh
f
ow
g
dh
oy
th
uh
zh
sil
