# Supplementary material for: Speech Recognition for the iCub Platform
Source: Front Robot AI. 2018 Feb 12;5:10. doi: 10.3389/frobt.2018.00010 (PMC7805979; doi:10.3389/frobt.2018.00010)
Supplement: Supplementary file 1 [file Presentation_1.ZIP › natural-speech-master/icubrec/common/wsj1_extra_dict]

\(BRACE			b r ey s
\(IN-PARENTHESIS	ih n p er eh n th ah s iy z	
\(PARENTHETICALLY	p er eh n th eh t ih k ah l iy
\(PARENTHETICALLY	p er eh n th eh t ih k l iy
\)CLOSE-BRACE		k l ow z b r ey s
\)CLOSE_PAREN		k l ow z p er eh n
\)END-OF-PAREN		eh n d ah v p er eh n
\-\-DASH		d ae sh
\!EXCLAMATION-POINT	eh k s k l ah m ey sh ah n p oy n t
\"CLOSE-QUOTES	 	k l ow z k w ow t s	
\"CONTINUE-QUOTE 	k ah n t ih n y uw k w ow t 
\"QUOTES	 	k w ow t s	
\"UNQUOTES	 	ah n k w ow t s
\"OPEN-QUOTES	 	ow p ah n k w ow t s	
\"OPEN-QUOTE	 	ow p ah n k w ow t
\'CLOSE-SINGLE-QUOTES	k l ow z s ih ng g ah l k w ow t s
\'CLOSE-SINGLE-QUOTE	k l ow z s ih ng g ah l k w ow t
\"CLOSE-DOUBLE-QUOTES   k l ow z d ah b ah l k w ow t s
\"CLOSE-DOUBLE-QUOTE   k l ow z d ah b ah l k w ow t
\)PARENTHESES 		p er eh n th ah s iy z
\~END-OF-STORY  	eh n d ah v s t ao r iy
\~NEW-GRAPH      	n uw g r ae f 
\~NEW-PARAGRAPH 	n uw p eh r ah g r ae f
\~NEW-STORY      	n uw s t ao r iy
\~NEW-TITLE      	n uw t ay t ah l
\~NEW-WORD       	n uw w er d
\~PARAGRAPH      	p eh r ah g r ae f
\~TITLE 		t ay t ah l
\-EM-DASH		eh m d ae sh
BAKO			b aa k ow 
CHINE			ch ih n
FOKKER'S 		f aa k er s
HACKFIELD 		hh ae k f iy l d
PHILIPPINES'	 	f ih l ah s t iy n s
SALSAS			s ao l s ah s	
SIPHA			s iy f aa
SIPHA'S			s iy f aa s
BELVIDERE'S	 	b eh l v ah d ih r z
BRACKET		 	b r ae k ah t 
CORINTIO		k ao r ih n t iy ow
ELLIPSES		ah l ih p s ah z
EXISITING		ih g z ih s t ih ng
FOGHORN			f aa g hh ao r n
FORCAST	 		f ao r k ae s t
GERARD'S		jh er aa r d s
GILBRALTAR		jh ah b r ao l t er
GOLDHEIM		g ow l d hh ay m
GOVERMENT'S	 	g ah v er m ah n t s
GOVERMENT'S	 	g ah v er n m ah n t s
JIO'S			jh iy ow s 
KORTS			k ao r t s
MARTIN'S		m aa r t ah n z
OPPORTUNITES	 	aa p er t uw n ah t iy z
PHILIPPINES	 	f ih l ah s t iy n s
PHILIPS	 		f ih l ah p s		
PURCHASING		p er ch ah s ih ng
REPS.			r eh p s			
ROUTE			r uw t
ROUTE			r aw t
ROUTES			r uw t s
ROUTES			r aw t s
ROUTINE			r uw t iy n
ROUTINELY		r uw t iy n l iy
ROVER			r ow v er
ROVING			r ow v ih ng
TERN			t er n
THRESHHOLD		th r eh sh ow l d
WARE'S			w eh r z	
WATCHWORDS		w aa ch w er d z
