# Supplementary material for: Speech Recognition for the iCub Platform
Source: Front Robot AI. 2018 Feb 12;5:10. doi: 10.3389/frobt.2018.00010 (PMC7805979; doi:10.3389/frobt.2018.00010)
Supplement: Supplementary file 1 [file Presentation_1.ZIP › natural-speech-master/icubrec/dnn_training/README.md]

# DNN-based acoustic model training

The easiest way to train a DNN-based acoustic model is to use HTK tools. The drawback is that HTK is quite limited in his support of deep networks training. That's why we propose an alternative method which is to train a network with Tensorflow and convert it to HTK format. Let's see how both methods work.

## HTK training

The folder `htk` contains two different scripts to train a network:
* `train_tut.sh` that follows HTK tutorial. The network uses the sigmoid activation layer and is trained in two steps: a layer-by-layer pretraining phase followed by a finetuning phase.
* `train.sh` uses RELU units that don't require the pretraining phase. The network is trained in one step with all layers together.

## Tensorflow training

**Dependency**: the scripts are based on Tensorflow 1.0.

The file `tf/train.py` gives an example of how to train a net with Tensorflow. Once the net is trained, it can be used with HTK in a few step:
* first, the net parameters should be exported in a format HTK can handle. To do that, it is enough to add following lines just after the net is finished training (or alternatively after it is loaded from a previous save):

        net = nndef.parse_from_tf_graph(tf.get_default_graph(), "output")
        htk_def = nndef.convert_for_htk(net, "FBANK_D_A_Z", 1)
        file = open('htkdef', 'w')
        file.write('\n'.join(htk_def))
        file.close()

  The paramaters are exported in a file called `htkdef`. We assume here that the features used are mean-normalised fbanks with first and second derivative.
* once the parameters are exported, they need to be integrated with an existing HMM definition. We provide the script `integrate.sh` for that purpose.

The model is then ready to be used within HTK.
