# Supplementary material for: Speech Recognition for the iCub Platform
Source: Front Robot AI. 2018 Feb 12;5:10. doi: 10.3389/frobt.2018.00010 (PMC7805979; doi:10.3389/frobt.2018.00010)
Supplement: Supplementary file 1 [file Presentation_1.ZIP › natural-speech-master/icubrec/dnn_training/htk/wsj0.env]

FOLDER=$(dirname $BASH_SOURCE)
if [ -z "$FOLDER" ]; then
    FOLDER = ".";
fi
source $FOLDER/../../sys_dpdt.env;
export PATH=$PATH:$REPO/icubrec/scripts;
export SCRIPTS_PATH=$REPO/icubrec/gmm_training/scripts;

# General HTK-related variables
export HTK_COMMON=$REPO/icubrec/common;
export HTK_SCRIPTS=$REPO/icubrec/scripts;
MODEL_UNIT=TRI;
export PRUNING_BEAM="350.0";

# This should be set to split the training data into about 1 hour chunks.
export HEREST_SPLIT=50;

export GMM_HMMDEFS=hmmdefs;
if [[ $MODEL_UNIT == MONO ]]; then
    export GMM_HMMDEFS_DIR=hmm9;
    export GMM_HMMLIST=monophones1;
else
    export GMM_HMMDEFS_DIR=hmm42;
    export GMM_HMMLIST=tiedlist;
fi
export CORPORA=$WSJ0_CORPORA;
export CORPORA_OTHER=$WSJ0_OTHER;
export ROOT_MODEL_DIR=$HTK_DATA/wsj0;
export TRANS_FOLDER=$CORPORA/wsj0/transcrp;
export AUDIO_FOLDER=$CORPORA/wsj0;
export VOCAB_FILE=$CORPORA/wsj0/lng_modl/vocab/wlist5c.nvp;
export LNG_MODEL=$CORPORA/wsj0/lng_modl/base_lm/bcb05cnp.z;
export DICT_FILE=$CORPORA_OTHER/dict_5k;
export GRAM_FILE=$CORPORA_OTHER/wdnet_bigram;
export AUDIO_FILES_EXT=wv1;
export MLF_CREATION_SCRIPT=CreateWSJMLF.pl;
export CORPORA_CONF_FILE=wsj.htkc;
export MODEL_TYPE=DNN;
export DNN=1;
export DNN_HMMDEFS_DIR=dnn6.trained;
export FEAT_CONF_FILE=fbanks_40.htkc;
export FEATURE_TYPE=FBANK_D_A_E;
export FEATURE_SIZE=123;
export FEATURE_FOLDER=fbanks;

# Model-related variables
export GMM_MODEL_DIR=$ROOT_MODEL_DIR/workdir_timit_cross;
export DNN_MODEL_DIR=$ROOT_MODEL_DIR/dnn_tri;

# DNN training variables
export DNN_TR_LIST=$CORPORA_OTHER/lists/tr_feat_si84.lst;
export DNN_DT_LIST=$CORPORA_OTHER/lists/dt_feat_with_transcr.lst;
export DNN_ET_LIST=$CORPORA_OTHER/lists/et_feat.lst;

export TRANSCR_FILES="$CORPORA_OTHER/alignments/tr.tri.aligned.mlf $CORPORA_OTHER/alignments/dt.tri.aligned.mlf";
