# Supplementary material for: Speech Recognition for the iCub Platform
Source: Front Robot AI. 2018 Feb 12;5:10. doi: 10.3389/frobt.2018.00010 (PMC7805979; doi:10.3389/frobt.2018.00010)
Supplement: Supplementary file 1 [file Presentation_1.ZIP › natural-speech-master/icubrec/extract_feat.sh]

#!/bin/bash

DESCRIPTION="Convert the audio files into features"
USAGE="Usage: $(basename $0) [-h] [-e envt_file] [-f audio_list] [-r audio_root_folder]
           [-x extension]  output_folder

Positional arguments:
    output_folder   folder where the files containing the features should be
                    stored

Optional arguments:
    -e              environment file
    -f              list of audio files to convert
    -h              help
    -r              root folder where the audio files are stored
    -x              extension of the audio files (default:wav)"

# Set default values
RM_AUDIO_LIST=0
AUDIO_LIST=""

# ":" for options that require a string argument
# "#" for options that require a int argument
while getopts "e:f:hr:x:" opt; do
    case $opt in
    e)
        ENVT_FILE=$OPTARG;;
    f)
        AUDIO_LIST=$OPTARG;;
    h)
        echo -e "$DESCRIPTION\n";
        echo -e "$USAGE";
        exit 0;;
    r)
        AUDIO_ROOT_FOLDER=$OPTARG;;
    x)
        AUDIO_EXT=$OPTARG;;
    \?)
        echo -e "$USAGE" >&2;
        exit 1;;
    esac
done

# shifting the options index to the next parameter we didn't take care of
shift $((OPTIND - 1));

OUTPUT_FOLDER=${1%%/};

# Check mandatory arguments
if test -z $OUTPUT_FOLDER; then
    echo -e "$USAGE" >&2;
    exit 1;
fi

# Source envt file
if ! test -z $ENVT_FILE; then
    source $ENVT_FILE
fi

# set AUDIO_EXT to default value if not set in environment or command line
if test -z $AUDIO_EXT ; then
    if test -z $AUDIO_FILES_EXT; then
        AUDIO_EXT='wav'
    else
        AUDIO_EXT=$AUDIO_FILES_EXT
    fi
fi

# AUDIO_ROOT_FOLDER can be set from the environment or the command line
if test -z $AUDIO_ROOT_FOLDER; then
    if test -z $AUDIO_FOLDER; then
        echo -e "$USAGE" >&2;
        exit 1;
    else
        AUDIO_ROOT_FOLDER=$AUDIO_FOLDER
    fi
fi

echo "Environment variables:"
echo "ENVT_FILE         = $ENVT_FILE"
echo "AUDIO_LIST        = $AUDIO_LIST"
echo "AUDIO_EXT         = $AUDIO_EXT"
echo "AUDIO_ROOT_FOLDER = $AUDIO_ROOT_FOLDER"
echo "OUTPUT_FOLDER     = $OUTPUT_FOLDER"
echo ""

# If the list of files is not provided, build it
if test -z $AUDIO_LIST; then
    find -L $AUDIO_ROOT_FOLDER -iname "*.$AUDIO_EXT" >audio_files.lst
    AUDIO_LIST=audio_files.lst
    RM_AUDIO_LIST=1
fi

# Creating destination folder structure
cat $AUDIO_LIST | sed -e "s:$AUDIO_ROOT_FOLDER/:$OUTPUT_FOLDER/:g" -e "s:/\?[^/]*\.$AUDIO_EXT$::i" | uniq | xargs mkdir -p

# Create the list file we need to send to HCopy to convert .wav files to .mfc
paste $AUDIO_LIST $AUDIO_LIST | sed -E "s:$AUDIO_ROOT_FOLDER(\S+)\.$AUDIO_EXT$:$OUTPUT_FOLDER\1\.feat:i" >audio_feat.scp

HCopy -A -T 1 -C $HTK_COMMON/wav.htkc -C $HTK_COMMON/$FEAT_CONF_FILE -C $HTK_COMMON/$CORPORA_CONF_FILE -S audio_feat.scp

rm audio_feat.scp
if test -z $RM_AUDIO_LIST; then
    rm $AUDIO_LIST
fi
