# Supplementary material for: Speech Recognition for the iCub Platform
Source: Front Robot AI. 2018 Feb 12;5:10. doi: 10.3389/frobt.2018.00010 (PMC7805979; doi:10.3389/frobt.2018.00010)
Supplement: Supplementary file 1 [file Presentation_1.ZIP › natural-speech-master/icubrec/gmm_training/scripts/RemovePrunedFiles.pl]

#!/usr/bin/perl

# Checks that every file in the script file is actually in the MLF file.
#
# Copyright 2005 by Keith Vertanen
#

use strict;

if ( @ARGV < 2 )
{
    print "$0 <MLF file> <original script file> [output not in]\n";
    exit(1);
}

my $MLFFile;
my $scriptFile;
my $posStart;
my $posEnd;
my $line;
my %files;
my $filename;
my $invert;

($MLFFile, $scriptFile, $invert) = @ARGV;

# Read in all the filename lines from the MLF
open(IN, $MLFFile);
while ($line = <IN>)
{
    $line =~ s/\n//g;

    $posStart = index($line, "/");

    if ($posStart > 0)
    {
	$posEnd = index($line, ".lab");
	if ($posEnd == -1)
	{
	    $posEnd = index($line, ".rec");
	}

	if ($posEnd > 0)
	{
	    $filename = substr($line, $posStart + 1, $posEnd - $posStart - 1);
	    $files{$filename} = 1;
#	    print $filename . "\n";
	}
    }

}
close IN;

open(IN, $scriptFile);
while ($line = <IN>)
{
    $line =~ s/\n//g;

    $posStart = index($line, "/");

    if ($posStart >= 0)
    {
	$posEnd = rindex($line, ".feat");

	if ($posEnd > 0)
	{
	    $filename = substr($line, $posStart + 1, $posEnd - $posStart - 1);

	    if ($invert)
	    {
		if (!$files{$filename})
		{
		    print $line . "\n";
		}
	    }
	    else
	    {
		if ($files{$filename})
		{
		    print $line . "\n";
		}
		else
		{
#		    print "not found: $filename on $line\n";
		}
	    }
	}
    }
}
close IN;
