# Supplementary material for: Speech Recognition for the iCub Platform
Source: Front Robot AI. 2018 Feb 12;5:10. doi: 10.3389/frobt.2018.00010 (PMC7805979; doi:10.3389/frobt.2018.00010)
Supplement: Supplementary file 1 [file Presentation_1.ZIP › natural-speech-master/icubrec/gmm_training/scripts/template_hinit]

# Initialize a HMM definition for each monophone based on the prototype
# HMM definition, settings parameters using iterative scheme (HTKBook 8.2)
#
# Needs to be run from where the files listed in train.scp are relative to
#
# HInit parameters:
#  -A         Print out command line options
#  -T 1	     Tracing
#  -l         Cut out segments with this label
#  -o         Use this as the output name of the hmm (instead of prototype name)
#  -M         Store output HMM files in this directory
#  -S         List of all the feature vector files
#  -I	     The MLF containing the labels for all the feature files
HInit -A -T 1 -l !COL1 -o !COL1 -M $MODEL_FOLDER/timit/phone0 -S $MODEL_FOLDER/timit/train.scp -I $MODEL_FOLDER/timit/phone.mlf $HTK_COMMON/proto >>$MODEL_FOLDER/timit/hinit.log
