# Supplementary material for: Speech Recognition for the iCub Platform
Source: Front Robot AI. 2018 Feb 12;5:10. doi: 10.3389/frobt.2018.00010 (PMC7805979; doi:10.3389/frobt.2018.00010)
Supplement: Supplementary file 1 [file Presentation_1.ZIP › natural-speech-master/icubrec/gmm_training/scripts/template_hrest]

# Re-estimate the parameters of each monophone HMM using Baum-Welch
# Combine all the separate definitinos into one big hmmdefs file.

# HRest parameters:
#  -S         List of files containing feature vectors
#  -I	     MLF containing phone labels for feature files
#  -l         Cut out segments with this label
#  -M         Where to store new HMM defitions

HRest -A -T 1 -S $MODEL_FOLDER/timit/train.scp -I $MODEL_FOLDER/timit/phone.mlf -A -T 1 -l !COL1 -M $MODEL_FOLDER/timit/phone1 $MODEL_FOLDER/timit/phone0/!COL1 >>$MODEL_FOLDER/timit/hrest.log

# Output everything from the ~h line down, this drops the beginning
# bit which contains the global options we'll put in macros file. 
grep -A 99999 "~h" $MODEL_FOLDER/timit/phone1/!COL1 >>$MODEL_FOLDER/timit/phone1/hmmdefs
