# Supplementary material for: Speech Recognition for the iCub Platform
Source: Front Robot AI. 2018 Feb 12;5:10. doi: 10.3389/frobt.2018.00010 (PMC7805979; doi:10.3389/frobt.2018.00010)
Supplement: Supplementary file 1 [file Presentation_1.ZIP › natural-speech-master/icubrec/scripts/CreateChimeMLF.pl]

#!/usr/bin/perl

# Given a list of MFC files, a list of transcriptions in WSJ DOT format,
# a dictionary, produce a word level MLF file and script file that
# only contain things were all the words are in the dictionary.
#
# Also can be set to ignore [] elements in the transcripts and
# output a file of all the unknown vocab.  But it turns out to be
# better to include these in the training (0.67 abs on Nov92)
#
# Optionally can be set to output even those with unknown vocab,
# this would be used when construction a test set MLF with OOVs.
#
# Can also optionally try and fix up things like:
#     *WORLD*
#     STOCKDEALS
#
# A find-and-replace file can be sent in to manually enter corrections
# for some transcriptions.
#
# Copyright 2006 by Keith Vertanen
#

use strict;

if ( @ARGV < 5 )
{
    print "$0 <training or test set> <MFC files> <transcription files> <dictionary> <output MLF> <output script> [ignore noises] [include OOVs] [unknown vocab file] [fix up] [find and replace file] [split file]\n";
    exit(1);
}

my $mfcFiles;
my $transFiles;
my $line;
my $posStart;
my $posEnd;
my $id;
my $dictFile;
my $outputMLF;
my $outputScript;
my %missing;
my $missingFile;
my $ignoreNoises;
my %idsCase;
my $includeOOVs;
my %foundTrans;
my $fixUp;
my $findReplaceFile;
my %findReplace;
my %trans;
my $filename;
my $text;
my @words;
my $i;
my $j;
my $outLine;
my $badWord;
my $firstChar;
my $word;
my $madeFix;
my $goodSplits = 0;
my $splitLoc = -1;
my $part1;
my $part2;
my $pos1;
my $pos2;
my %hasFile;
my %mfcNames;
my %inDict;
my @chunks;
my $convertedLine;
my $splitFile;
my %splits;
my $totalTrain;
my $totalGood;
my %idWithPath;
my @ext;
my $existFile;
my $outLine2;
my $id2;
my $suffix;
my $newId;
my $set;
my $sub;
my @dir;

($set, $mfcFiles, $transFiles, $dictFile, $outputMLF, $outputScript, $ignoreNoises, $includeOOVs, $missingFile, $fixUp, $findReplaceFile, $splitFile) = @ARGV;

print "Training or test set:  $set\n";
print "MFC file:              $mfcFiles\n";
print "Transcription file:    $transFiles\n";
print "Dictionary:            $dictFile\n";
print "Output MLF:            $outputMLF\n";
print "Output script:         $outputScript\n";
print "Ignore noises:         $ignoreNoises\n";
print "Include OOVs:          $includeOOVs\n";
print "Unknown vocab:         $missingFile\n";
print "Fix up:                $fixUp\n";
print "Find and replace:      $findReplaceFile\n";
print "Split file:            $splitFile\n\n";

# print "Include OOVs = " . $includeOOVs . "\n";

# First we read in all the MFC filenames into a hash

open(IN, $mfcFiles);
while ($line = <IN>)
{
    $line =~ s/\n//g;

    $posStart = rindex($line, "/");
    $posEnd   = rindex($line, ".");

    if (($posStart > -1) && ($posEnd > -1))
    {
        $id = substr($line, $posStart + 1, $posEnd - $posStart - 1);
        if ($set eq 'test')
        {
            # For chime test set, we have same IDs for real and simu data
            $suffix = substr($line, rindex($line, "/") - 4, 4);
            if ($suffix eq 'real' || $suffix eq 'simu')
            {
                $id = $id . "." . $suffix;
            }
        }

        # Remember the original case of the file on disk
        $idsCase{lc($id)} = $id;
        $id = lc($id);

        $posStart = 0; #index($line, ".");
        $idWithPath{$id} = substr($line, $posStart, $posEnd - $posStart);

#        print "id = " . $id . ", line = '" . $line . "'\n";

        if ($hasFile{$id})
        {
            print "WARNING: duplicate file ID of $id!\n";
        }

        $hasFile{$id} = 1;
        $mfcNames{$id} = $line;
        $foundTrans{$id} = 0;

        $totalTrain++;
    }
}
close IN;

# Read in all the words we have in our dictionary

open(IN, $dictFile);
while ($line = <IN>)
{
    $line =~ s/\n//g;
    @chunks = split(/\s{1,}/, $line);

    if (scalar @chunks > 0)
    {
        # Remove any escaping of special character with back slash
        $chunks[0] =~ s/\\//g;

        $inDict{$chunks[0]} = 1;
    }
}
close IN;

# Load our table of find and replace manually entered fixes
if ($findReplaceFile)
{
    open(IN, $findReplaceFile);
    while ($line = <IN>)
    {
        $line =~ s/\n//g;
        @chunks = split(/\s{1,}/, $line);

        if (scalar @chunks >= 2)
        {
            $word = "";
            for ($i = 1; $i < scalar @chunks; $i++)
            {
                $word = $word . $chunks[$i];
                if ($i < (scalar @chunks - 1))
                {
                    $word = $word . " ";
                }
            }

            $findReplace{$chunks[0]} = $word;
        }
    }

    close IN;
}


# Now read all the transcription that we have into another hash

open(IN, $transFiles);
open(OUT_MLF, ">" . $outputMLF);
open(OUT_SCRIPT, ">" . $outputScript);

print OUT_MLF "#!MLF!#\n";

# For chime, we have several channels
@ext = ("",".ch0",".ch1",".ch2",".ch3",".ch4",".ch5",".ch6");
if ($set eq 'test') {
    @dir = ("", ".real", ".simu");
} else {
    @dir = ("");
}

while ($filename = <IN>)
{
    $filename =~ s/\n//g;

#    print "Working on filename: " . $filename . "\n";

    open(IN2, $filename);

    while ($line = <IN2>)
    {
#       print "Line is: " . $line . "\n";

        $posStart = rindex($line, "(");
        $posEnd   = rindex($line, ")");

        @words = split(/\s{1,}/, $line);
        if (($line =~ /bad_recording/) || (scalar @words <= 1))
        {
            # Drop the training file if the recording was marked as bad
            # or there wasn't a plausibe number of words in the transcript.
        }
        elsif (($posStart > -1) && ($posEnd > -1))
        {
            $id = substr($line, $posStart + 1, $posEnd - $posStart - 1);
            $id = lc($id);

            # For chime test set, we have same IDs for real and simu data
            $suffix = '.' . substr($filename, rindex($filename, "/") - 4, 4);
            if ($suffix ne '.real' && $suffix ne '.simu')
            {
                $suffix = '';
            }

            for ($i = 0; $i < scalar @ext; $i++)
            {
                if ($hasFile{$id . $ext[$i] . $suffix} > 0)
                {
                    $foundTrans{$id . $ext[$i] . $suffix} = 1;
                }
            }

            $text = substr($line, 0, $posStart - 1);

            # WSJ0 dot files are mixed case, convert to upper to match
            # CMU dictionary
            $text = uc($text);

            # We got read of the escaped special characters when we read
            # in the dictionary so do the same here.
            $text =~ s/\\//g;

            # Sometimes we get a . surrounded by whitespace in the
            # transcripts.  This appears to not denote anything in
            # the audio, so we'll just eliminate these from the
            # transcripts.
            $text =~ s/\s\.\s/ /g;

            if ($ignoreNoises)
            {
                # Get rid of anything between []'s
                $text =~ s/\[[\w\<\>\/\-\_]*\]//g;
            }

            $outLine = "";

            # If we found a MFC file with this ID then we output
            $existFile = 0;
            for ($i = 0; $i < scalar @ext; $i++)
            {
                if ($hasFile{$id . $ext[$i] . $suffix})
                {
#                    print "Found ID: " . $id . $ext[$i] . "\n";
                    $existFile = 1;
                }
            }

            if ($existFile && (length($text) > 0))
            {
                @words = split(/\s{1,}/, $text);
                $badWord = 0;

                $convertedLine = "";
                # Apply any find and replace rules for this word
                if ($findReplaceFile)
                {
                    for ($i = 0; $i < scalar @words; $i++)
                    {
                        if ($findReplace{$words[$i]})
                        {
                            $convertedLine = $convertedLine . $findReplace{$words[$i]};
                        }
                        else
                        {
                            $convertedLine = $convertedLine . $words[$i];
                        }

                        if ($i < (scalar @words - 1))
                        {
                            $convertedLine = $convertedLine . " ";
                        }
                    }

                    @words = split(/\s{1,}/, $convertedLine);
                }

                for ($i = 0; $i < scalar @words; $i++)
                {
                    if (length($words[$i]) > 0)
                    {
                        # Make sure every word is in our dictionary
                        if ($inDict{$words[$i]} == 1)
                        {
                            # If first letter is non-alphanumeric, we escape it
                            $firstChar = substr($words[$i], 0, 1);

                            if ($firstChar !~ /[A-Za-z0-9]/)
                            {
                                $words[$i] =~ s/([^A-Za-z0-9])/\\\1/g; #"\\" . $words[$i];
                            }

                            $outLine = $outLine . $words[$i] . "\n";
                        }
                        else
                        {
                            $word = $words[$i];
                            $madeFix = 0;

                            if ($fixUp)
                            {
                                # Try and recover from common problems in the transcripts
                                $word = $words[$i];

                                # Make things like FIVEPOINT into FIVE POINT
                                if ($word =~ /^.+POINT$/)
                                {
                                    $pos1 = length($word) - 5;
                                    $part1 = substr($word, 0, $pos1);
                                    $part2 = substr($word, $pos1);

                                    if (($inDict{$part1}) && ($inDict{$part2}))
                                    {
                                        $madeFix = 1;
                                        $outLine = $outLine . $part1 . "\n" . $part2 . "\n";
                                        #print "part 1 $part1 part2 $part2 both in dict\n";
                                    }
                                }

                                # Remove punctuation
                                if ($word =~ /^.+[?,.]$/)
                                {
                                    $word =~ s/[?,.]//g;
                                }

                                # Make things like *KINSLEY*'S into KINSLEY'S
                                if ($word =~ /^\*.+\*\'S$/)
                                {
                                    $word =~ s/\*//g;
                                }

                                # Handle words like *BLAH*
                                if ($word =~ /\*.+\*/)
                                {
                                    # Check for cases like *EIGHTH*AND or EIGHTH*AND*, in these
                                    # cases we'll split and check both words

                                    $pos1 = index($word, "\*");
                                    $pos2 = rindex($word, "\*");

                                    if (($pos1 != 0) || ($pos2 != (length($word) - 1)))
                                    {
                                        if ($pos1 == 0)
                                        {
                                            $part1 = substr($word, 1, $pos2 - 1);
                                            $part2 = substr($word, $pos2 + 1);
                                            # print "part1 $part1 part2 $part2\n";
                                        }
                                        else
                                        {
                                            $part1 = substr($word, 0, $pos1);
                                            $part2 = substr($word, $pos1 + 1, $pos2 - $pos1 - 1);
                                        }

                                        if (($inDict{$part1}) && ($inDict{$part2}))
                                        {
                                            $madeFix = 1;
                                            $outLine = $outLine . $part1 . "\n" . $part2 . "\n";
                                            # print "part 1 $part1 part2 $part2 both in dict\n";
                                        }

                                    }

                                    if (!$madeFix)
                                    {
                                        $word =~ s/\*//g;
                                    }

#                                   print "temp: " . $word . "\n";
                                }

                                # Fix words like !WASHINGTON
                                if ($word =~ /^\!/)
                                {
                                    $word =~ s/\!//g;
                                }

                                # Repalce back apostrophe with normal one
                                if ($word =~ /\`/)
                                {
                                    $word =~ s/\`/\'/g;
                                }

                                # Colon indicates a bit of a blip in their
                                # prounouncing a word, we'll use them anyway.
                                if ($word =~ /\:/)
                                {
                                    $word =~ s/\://g;
                                }

                                if ((!$madeFix) && (!$inDict{$word}))
                                {
                                    # Sometimes words are missing a space,
                                    # if we can split into two dictionary words
                                    # we output them to the split file for
                                    # review (it would be dubious to accept
                                    # without human review).

                                    $goodSplits = 0;
                                    $splitLoc = -1;
                                    for ($j = 1; $j < length($word); $j++)
                                    {
                                        $part1 = substr($word, 0, $j);
                                        $part2 = substr($word, $j);

                                        if (($inDict{$part1}) && ($inDict{$part2}))
                                        {
                                            $goodSplits++;
                                            $splitLoc = $j;
                                        }
#                                       print $part1 . " - " . $part2 . "\n";
                                    }

                                    # Only counts if there was one unique good way to split
                                    if ($goodSplits == 1)
                                    {
                                        # This is a possible good split to recommend
                                        $splits{$word} = $part1 . " " . $part2;
                                    }
                                    elsif ($goodSplits > 1)
                                    {
                                        # Not sure which split was right
                                        $splits{$word} = $word;
                                    }

                                }
                                else
                                {
                                    if (!$madeFix)
                                    {
                                        # If first letter is non-alphanumeric, we escape it
                                        $firstChar = substr($word, 0, 1);

                                        if ($firstChar !~ /[A-Za-z0-9]/)
                                        {
                                            $word = "\\" . $word;
                                        }

                                        # We modified the word to match
                                        $outLine = $outLine . $word . "\n";
                                        $madeFix = 1;
                                    }
                                }

                            }

                            if (!$madeFix)
                            {
                                $badWord = 1;
                                $missing{$words[$i]}++;

                                # Print it out to the console
                                print $id . "\t" . $words[$i] . "\n";
                            }
                        }
                    }
                }

                $outLine = $outLine .".\n";
            }
            else
            {
                #print "Not found ID: " . $id . "\n";
            }

            # Output the line to our MLF file if everything was in dictionary
            if (($badWord == 0) || ($includeOOVs))
            {
                for ($i = 0; $i < scalar @ext; $i++)
                {
                    $id2 = $id . $ext[$i] . $suffix;
                    if ($hasFile{$id2})
                    {
                        $outLine2 = "\"" . $idWithPath{$id2} . ".lab\"\n" . $outLine;

#                           $outLine = $outLine . "\"*/";
#                           # Make sure to use the same case as was on disk
#                           $outLine = $outLine .$idsCase{$id2};
#                           $outLine = $outLine .".lab\"\n";

                        print OUT_MLF $outLine2;
                        #print "looking for: '" . $id . "' = '" . $mfcNames{$id} . "'\n";
                        if ($hasFile{$id2})
                        {
                            print OUT_SCRIPT $mfcNames{$id2} . "\n";
                            $totalGood++;
                        }
                    }
                }
            }
        }
    }
    close IN2;

}

close IN;
close OUT_MLF;
close OUT_SCRIPT;

# Dump out all the unique split suggestions
if ($splitFile)
{
    open(OUT_SPLIT, ">", $splitFile);

    foreach $i (sort keys %splits)
    {
        print OUT_SPLIT $i . "\t" . $splits{$i} . "\n";
    }
    close OUT_SPLIT;
}

my $word;

# Output the file containing all the missing words, sorted
if (length($missingFile) > 0)
{
    open(OUT_MISSING, ">" . $missingFile);
    foreach $word (sort keys %missing)
    {
        print OUT_MISSING $word . "\t" . $missing{$word} . "\n";
#       print OUT_MISSING $word . "\n";
    }
    close OUT_MISSING;
}

# Output any MFC files that didn't have a transcription
foreach $id (sort keys %foundTrans)
{
    if ($foundTrans{$id} == 0)
    {
        print "MFC missing trans: " . $id . "\n";
    }

}

print "Total MFC files: $totalTrain\n";
print "Total good:      $totalGood\n";
