# Supplementary material for: Speech Recognition for the iCub Platform
Source: Front Robot AI. 2018 Feb 12;5:10. doi: 10.3389/frobt.2018.00010 (PMC7805979; doi:10.3389/frobt.2018.00010)
Supplement: Supplementary file 1 [file Presentation_1.ZIP › natural-speech-master/icubrec/scripts/FixCMUDict.pl]

#!/usr/bin/perl

# Prepares a HTK style dictionary based on the original
# from CMU.  Does the following:
#    Strips any stress marking in a CMU format dictionary.
#    Make the phones lower case
#    Eliminates the (#) notation for words with multiple pronunciations
#    Eliminates comment lines
#    Sorts alphabetically by words
#    Escapes leading non-alphanumeric characters with \
#    Make sure there aren't identical pronunciations of the same word
#    Changes erroneous "e" phone to "eh"
#
# Can optional add string to the end of each pronunciation (like sp)
#
# Copyright 2005 by Keith Vertanen
#

use strict;

if ( @ARGV < 1 )
{
    print "$0 <file> [add to end]\n"; 
    exit(1);
}

my $listFile;
my $addToEnd;

($listFile, $addToEnd) = @ARGV;

open(IN, $listFile);

my $line;
my $pos;
my $rest;
my $word;

my %words;
my $firstChar;
my $newPart;

while ($line = <IN>) 
{
    if (index($line, "#") != 0) 
    {
	$pos = index($line, " ");
	$word = substr($line, 0, $pos);
	$word =~ s/\([123456789]\)//g;

	$firstChar = substr($line, 0, 1);
	
	# See if we need to escape this word
	if (($firstChar !~ /[A-Z|a-z|0-9|\s]/) && (length($line) > 0))
	{
	    $word = "\\" . $word;
	    # print "blah " . $word . "\n";
	}

	if (length($word) > 0)
	{
	    $rest = substr($line, $pos + 1);
	    $rest =~ s/[0123456789]//g;
	    $rest =~ s/[\n\r]//g;
	    $rest = lc($rest);

	    # Convert e to eh phone
	    $rest =~ s/\s(e\s)/ eh /g;

	    if (length($addToEnd) > 0)
	    {
		$rest = $rest . " " . $addToEnd;
	    }
	    
	}

	# We may already have a pronunciation for this word
	# so we'll just add a second line to the output part.
	$newPart = $word . "\t" . $rest . "\n";
	
	# Only add if we don't have something identical for this word
	if (index($words{$word}, $newPart) == -1)
	{
	    $words{$word} = $words{$word} . $word . "\t" . $rest . "\n";
	}

    }
}

foreach $word (sort keys %words)
{
    if (length($words{$word}) > 0)
    {
	print $words{$word};
    }
}

close IN;
