# Supplementary material for: Speech Recognition for the iCub Platform
Source: Front Robot AI. 2018 Feb 12;5:10. doi: 10.3389/frobt.2018.00010 (PMC7805979; doi:10.3389/frobt.2018.00010)
Supplement: Supplementary file 1 [file Presentation_1.ZIP › natural-speech-master/icubrec/scripts/merge_mlf.sh]

#!/bin/bash

echo '#!MLF!#'
for FILE in $@; do
    tail -n +2 $FILE
done
