# Supplementary material for: Speech Recognition for the iCub Platform
Source: Front Robot AI. 2018 Feb 12;5:10. doi: 10.3389/frobt.2018.00010 (PMC7805979; doi:10.3389/frobt.2018.00010)
Supplement: Supplementary file 1 [file Presentation_1.ZIP › natural-speech-master/icubrec/sys_dpdt.env]

HOME=/home/local/IIT/bhigy;
REPO=$HOME/dev/natural-speech;

# Trained models
export HTK_DATA=/DATA/bhigy/htk;

# Datasets
# ~_CORPORA refers to the dataset itself
# ~_OTHER refers to a folder were we store any other files related to the
# dataset (e.g. computed dictionary or word net) to avoid polluting the dataset
export TIMIT_CORPORA=/DATA/corpora/TIMIT;
export TIMIT_OTHER=/DATA/bhigy/corpora/timit;
export WSJ0_CORPORA=/DATA/corpora/wsj0;
export WSJ0_OTHER=/DATA/bhigy/corpora/wsj0;
export CHIME_CORPORA=/DATA/corpora/CHiME4;
export CHIME_OTHER=/DATA/bhigy/corpora/chime;
export VOCUB_CORPORA=/DATA/corpora/vocub;
export VOCUB_OTHER=/DATA/bhigy/corpora/vocub;

# Causes training to be split among multiple threads (for multi-core
# machines), you'll need to have enough memory as well.
export HEREST_THREADS=12;
