# Supplementary material for: Speech Recognition for the iCub Platform
Source: Front Robot AI. 2018 Feb 12;5:10. doi: 10.3389/frobt.2018.00010 (PMC7805979; doi:10.3389/frobt.2018.00010)
Supplement: Supplementary file 1 [file Presentation_1.ZIP › natural-speech-master/icubrec/yarp_decoding/HTKLib/HAdapt.h]

/* ----------------------------------------------------------- */
/*                                                             */
/*                          ___                                */
/*                       |_| | |_/   SPEECH                    */
/*                       | | | | \   RECOGNITION               */
/*                       =========   SOFTWARE                  */
/*                                                             */
/*                                                             */
/* ----------------------------------------------------------- */
/* developed at:                                               */
/*                                                             */
/*           Speech Vision and Robotics group                  */
/*           (now Machine Intelligence Laboratory)             */
/*           Cambridge University Engineering Department       */
/*           http://mi.eng.cam.ac.uk/                          */
/*                                                             */
/* author:                                                     */
/*           M.J.F. Gales <mjfg@eng.cam.ac.uk>                 */
/*                                                             */
/* ----------------------------------------------------------- */
/*           Copyright: Cambridge University                   */
/*                      Engineering Department                 */
/*            2003-2015 Cambridge, Cambridgeshire UK           */
/*                      http://www.eng.cam.ac.uk               */
/*                                                             */
/*   Use of this software is governed by a License Agreement   */
/*    ** See the file License for the Conditions of Use  **    */
/*    **     This banner notice must not be removed      **    */
/*                                                             */
/* ----------------------------------------------------------- */
/*           File: HAdapt.h  Adaptation Library module         */
/* ----------------------------------------------------------- */

/* !HVER!HAdapt:   3.5.0 [CUED 12/10/15] */

#ifndef _HADAPT_H_
#define _HADAPT_H_

#ifdef __cplusplus
extern "C" {
#endif

typedef struct {
  /* cz277 - xform */
  int nSpkr;
  char *curOutSpkr;
  char *curInSpkr;
  char *curPaSpkr;

  char *outSpkrPat;
  char *inSpkrPat;
  char *paSpkrPat;
  char *outXFormExt;
  char *inXFormExt;
  char *paXFormExt;
  char *alXFormExt;
  char *outXFormDir;
  char *paXFormDir;
  char *alXFormDir;
  Boolean useOutXForm;
  Boolean useInXForm;
  Boolean usePaXForm;
  char *xformTMF;
  Boolean saveBinary;
  AdaptXForm *inXForm;
  AdaptXForm *outXForm;
  AdaptXForm *paXForm;
  HMMSet *al_hset;
  AdaptXForm *al_inXForm;
} XFInfo;

/* -------------------- Initialisation Functions -------------------------- */

/* cz277 - xform */
void InitAdapt();
void InitXFInfo(XFInfo *xfinfo);

/*
   Initialise configuration parameters
*/

AdaptXForm *GetMLLRDiagCov(AdaptXForm *xform);

/* ---------------- Accumulation Control Functions ------------------------ */

void SetBaseAccsTime(int t);
void TidyBaseAccs();
/*
  Modifies the internal time of current frames. Is used to ensure that
  last frame is correctly added in using UpdateBaseTriMat
*/


void AccAdaptFrame(HMMSet *hset, double Lr, Vector svec, MixPDF *mp, int t);
/* 
   Accumulate frame stats into specific mixture comp transformed using parent
*/

void ZeroAdaptAccs(HMMSet *hset, AdaptXForm *xform);
/*
   Zero all adaptation accumulates
*/

/* ---------------- Applying Transform Functions ------------------------ */

void SetXForm(HMMSet *hset, AdaptXForm *xform);
/*
  Set the current transform to xform. This must be executed
  prior to applying any adaptation transforms. Setting xform 
  to NULL turns off the input transformation.
*/

void SetParentXForm(HMMSet *hset, AdaptXForm *xform);
/*
  Set the parent transform to xform. If this is not set the
  default functionality is to build a transform on top of
  the input transform if any. Setting xform to NULL means
  build a transform on the original model set and feature
  space.
*/

void ApplyHMMSetXForm(HMMSet *hset, AdaptXForm* xform);
/*
  Apply current transform (and parents) to complete model set.
*/

void ApplyCompXForm(MixPDF *mp, AdaptXForm* xform);
/*
  Apply current transform (and parents) to a component.
*/

Vector ApplyCompFXForm(MixPDF *mp, Vector svec, AdaptXForm* xform, LogFloat *det, int t);
/*
  Apply linear transform  (and parents) to observation for a component 
  return a vector of the transformed parameters.
  IMPORTANT: Do not alter the values of the returned vector
*/

void ResetObsCache(void);

void ResetXFormHMMSet(HMMSet *hset);
/*
  Return the model set to it's original state 
  IMPORTANT: if HADAPT:STOREMINFO=FALSE is used this
  will have no affect
*/

/* ---------------  Transform Copying Functions ----------------------- */

LinXForm *CopyLinXForm(MemHeap *x, LinXForm *xf);
/*
  Create a linxform that is a copy of xf
*/

XFormSet *CopyXFormSet(MemHeap *x, XFormSet *xfset);
/*
  Create a XFormSet that is a copy of xf
*/

AdaptXForm *CopyAdaptXForm(MemHeap *x, AdaptXForm *xform);
/*
  Create an AdaptXForm that is a copy of xf
*/


/* ---------------  Transform Estimation Functions ----------------------- */

AdaptXForm *CreateAdaptXForm(HMMSet *hset, char* xformName);
/*
  Creates a new output transform. xformName will eventually
  be used as the macroname for the transform.
*/

Boolean GenAdaptXForm(HMMSet *hset, AdaptXForm* xform);
/*
  Estimate the transform using the information and regression
  trees specified in the configuration files. Returns FALSE
  if there was insufficient data to generate a transform.
*/

Boolean UpdateSpkrStats(HMMSet *hset, XFInfo *xfinfo, char *datafn);
/* 
   UpdateSpkrStats: monitor speaker changes and generate transforms
   at each speaker boundary, returns TRUE when the output speaker
   has changed
*/

Boolean HardAssign(AdaptXForm *xform);
/* 
   Whether the transform uses hard assignment or not - required
   for HModel to determine how to read/write transform
*/

void UpdateSemiTiedModels(HMMSet *hset, XFInfo *xfinfo);
/*
   Tidies the model parameters and creates the semi-tied macro
   and stores it.
*/

void UpdateProjectModels(HMMSet *hset, char *dir);
/*
  Applies the projection to the HMMSet and stores transforms etc.
*/


#ifdef __cplusplus
}
#endif

#endif  /* _HADAPT_H_ */

/* ---------------------- End of HAdapt.h ------------------------ */
